# Supplementary material for: Calcified coccoid from Cambrian Miaolingian: Revealing the potential cellular structure of Epiphyton
Source: PLoS One. 2019 Mar 14;14(3):e0213695. doi: 10.1371/journal.pone.0213695 (PMC6417771; doi:10.1371/journal.pone.0213695)
Supplement: S1 Dataset — (XLSX) [file pone.0213695.s001.xlsx]

## Sheet: Sheet1
Samples	δ13Ccarb(PDB)	δ18O
B1	-0.348	-7.645
B2	-0.559	-7.562
B3	-0.341	-7.679
B4	-0.373	-7.874
B5	-0.442	-7.742
G6	-0.204	-7.439
G7	-0.207	-7.243
G8	-0.387	-7.583
G9	-0.181	-6.64
G10	-0.515	-7.543
Method: Carbon and oxygen isotopes were analyzed at the State Key Laboratory of Palaeobiology and Stratigraphy of the Nanjing Institute of Geology and Palaeontology, Chinese Academy of Sciences. To do this, ten micro-zone samples from Epiphyton-bearing black clot (marked by dots) and grey filling (marked by panes) nearby were obtained using a dental drill, and an aliquot of 80–100 μg of sample po…
